# Supplementary material for: Metformin Treatment Reduces CRC Aggressiveness in a Glucose-Independent Manner: An In Vitro and Ex Vivo Study
Source: Cancers (Basel). 2023 Jul 22;15(14):3724. doi: 10.3390/cancers15143724 (PMC10378121; doi:10.3390/cancers15143724)
Supplement: Supplementary file 1 [file cancers-15-03724-s001.zip]

Archive with 2 entries (2 files):
- cancers-2343434-supplementary.pdf
- File S1. Western Blot Boutaud et al. .pdf
